# Supplementary material for: Novel Insights into Milk Coffee Products: Component Interactions, Innovative Processing, and Healthier Product Features
Source: Foods. 2025 Nov 25;14(23):4043. doi: 10.3390/foods14234043 (PMC12691986; doi:10.3390/foods14234043)
Supplement: Supplementary file 1 [file foods-14-04043-s001.zip]

Archive with 1 entries (1 files):
- foods-3951196-supplementary.pdf
